# Supplementary material for: In silico capsule locus typing for serovar prediction of Actinobacillus pleuropneumoniae
Source: Microb Genom. 2022 Apr 11;8(4):000780. doi: 10.1099/mgen.0.000780 (PMC9453067; doi:10.1099/mgen.0.000780)
Supplement: Supplementary material 2 [file mgen-8-0780-s002.xlsx]

## Sheet: S1
Supplementary table S1. WGS reads of 189 App samples analyzed in this study
SRA run accession no.	Quality assessment of de novo genome assembly	Kaptive analysis result															Serovar information from the literature	Reference for serovar information
		Best match locus	Match confidence	Problems	Coverage	Identity	Length discrepancy	Expected genes in locus	Expected genes in locus, details	Missing expected genes	Other genes in locus	Other genes in locus, details	Expected genes outside locus	Expected genes outside locus, details	Other genes outside locus	Other genes outside locus, details
ERR124665	Pass	KL08	Good	+	1	1	0 bp	16 / 16 (100%)	KL08_01_modF,100.0%;KL08_02_cpxA,100.0%;KL08_03_cpxB,100.0%;KL08_04_cpxC,100.0%;KL08_05_cpxD,100.0%;KL08_06_cps8A,100.0%;KL08_07_cps8B,100.0%;KL08_08_cps8C,100.0%;KL08_09_cps8D,100.0%;KL08_10_cps8E,100.0%;KL08_11_cps8F,100.0%;KL08_12_cps8G,100.0%;KL08_13_cps8H,100.0%;KL08_14,100.0%;KL08_15_lysA_2,100.0%;KL08_16_ydeN,100.0%		1	KL01_13,98.795%	0 / 16 (0%)		6	KL10_10_kdsA,97.895%;KL06_14,80.843%;KL19_10_hypothetical,99.052%;KL15_10_lysA,97.253%;KL01_13,80.0%;KL04_09,100.0%	8	[49]
ERR124666	Pass	KL08	Good	+	1	0.9999	0 bp	16 / 16 (100%)	KL08_01_modF,100.0%;KL08_02_cpxA,99.539%;KL08_03_cpxB,100.0%;KL08_04_cpxC,100.0%;KL08_05_cpxD,100.0%;KL08_06_cps8A,100.0%;KL08_07_cps8B,100.0%;KL08_08_cps8C,100.0%;KL08_09_cps8D,100.0%;KL08_10_cps8E,100.0%;KL08_11_cps8F,100.0%;KL08_12_cps8G,99.824%;KL08_13_cps8H,100.0%;KL08_14,100.0%;KL08_15_lysA_2,100.0%;KL08_16_ydeN,100.0%		1	KL01_13,98.795%	0 / 16 (0%)		6	KL10_10_kdsA,97.895%;KL06_14,80.843%;KL19_10_hypothetical,98.578%;KL15_10_lysA,97.253%;KL01_13,80.0%;KL04_09,100.0%	8	[50]
ERR124667	Pass	KL08	Good	+	1	0.9998	0 bp	16 / 16 (100%)	KL08_01_modF,100.0%;KL08_02_cpxA,100.0%;KL08_03_cpxB,100.0%;KL08_04_cpxC,100.0%;KL08_05_cpxD,100.0%;KL08_06_cps8A,100.0%;KL08_07_cps8B,100.0%;KL08_08_cps8C,100.0%;KL08_09_cps8D,100.0%;KL08_10_cps8E,100.0%;KL08_11_cps8F,100.0%;KL08_12_cps8G,99.647%;KL08_13_cps8H,100.0%;KL08_14,100.0%;KL08_15_lysA_2,100.0%;KL08_16_ydeN,100.0%		1	KL01_13,98.795%	0 / 16 (0%)		6	KL10_10_kdsA,97.895%;KL06_14,80.843%;KL19_10_hypothetical,99.052%;KL15_10_lysA,97.253%;KL01_13,80.0%;KL04_09,100.0%	8	[9, 50]
ERR124676	Pass	KL15	Good	+	1	1	0 bp	11 / 11 (100%)	KL15_01_modF,100.0%;KL15_02_cpxA,100.0%;KL15_03_cpxB,100.0%;KL15_04_cpxC,100.0%;KL15_05_cpxD,100.0%;KL15_06_cps15C,100.0%;KL15_07_cps15B,100.0%;KL15_08_cps15A,100.0%;KL15_09_hypothetical,100.0%;KL15_10_lysA,100.0%;KL15_11_ydeN,100.0%		1	KL01_13,95.181%	0 / 11 (0%)		5	KL10_10_kdsA,98.246%;KL19_10_hypothetical,98.578%;KL15_10_lysA,97.253%;KL01_13,81.25%;KL04_09,100.0%	15	[50]
ERR124678	Pass	KL07	Very high		1	0.9999	0 bp	12 / 12 (100%)	KL07_01_modF,100.0%;KL07_02_cpxA,100.0%;KL07_03_cpxB,100.0%;KL07_04_cpxC,100.0%;KL07_05_cpxD,100.0%;KL07_06_cps7A,100.0%;KL07_07_cps7B,100.0%;KL07_08_cps7C,100.0%;KL07_09_cps7D,100.0%;KL07_10_cps7E,100.0%;KL07_11,99.459%;KL07_12_ydeN,100.0%		0		0 / 12 (0%)		6	KL10_10_kdsA,98.596%;KL06_14,98.855%;KL06_14,81.323%;KL15_10_lysA,97.253%;KL01_13,80.0%;KL04_09,100.0%	7	[9, 50]
ERR124679	Pass	KL07	Very high		1	0.9999	0 bp	12 / 12 (100%)	KL07_01_modF,100.0%;KL07_02_cpxA,100.0%;KL07_03_cpxB,100.0%;KL07_04_cpxC,100.0%;KL07_05_cpxD,100.0%;KL07_06_cps7A,100.0%;KL07_07_cps7B,100.0%;KL07_08_cps7C,100.0%;KL07_09_cps7D,100.0%;KL07_10_cps7E,100.0%;KL07_11,99.459%;KL07_12_ydeN,100.0%		0		0 / 12 (0%)		7	KL10_10_kdsA,98.596%;KL06_14,98.859%;KL06_14,81.323%;KL19_10_hypothetical,99.526%;KL15_10_lysA,97.253%;KL01_13,80.0%;KL04_09,100.0%	7	[9, 50]
ERR124680	Pass	KL07	Very high		1	0.9999	0 bp	12 / 12 (100%)	KL07_01_modF,100.0%;KL07_02_cpxA,100.0%;KL07_03_cpxB,100.0%;KL07_04_cpxC,100.0%;KL07_05_cpxD,100.0%;KL07_06_cps7A,100.0%;KL07_07_cps7B,100.0%;KL07_08_cps7C,100.0%;KL07_09_cps7D,100.0%;KL07_10_cps7E,100.0%;KL07_11,99.459%;KL07_12_ydeN,100.0%		0		0 / 12 (0%)		7	KL10_10_kdsA,98.596%;KL06_14,98.859%;KL06_14,81.323%;KL19_10_hypothetical,99.052%;KL15_10_lysA,96.703%;KL01_13,80.0%;KL04_09,100.0%	7	[9, 50]
ERR124681	Pass	KL07	Very high	*	1	0.9921	+1 bp	12 / 12 (100%)	KL07_01_modF,98.982%;KL07_02_cpxA,94.009%;KL07_03_cpxB,96.241%;KL07_04_cpxC,100.0%;KL07_05_cpxD,100.0%;KL07_06_cps7A,100.0%;KL07_07_cps7B,100.0%;KL07_08_cps7C,100.0%;KL07_09_cps7D,100.0%;KL07_10_cps7E,100.0%;KL07_11,99.459%;KL07_12_ydeN,100.0%		0		0 / 12 (0%)		6	KL10_10_kdsA,98.246%;KL06_14,98.859%;KL19_10_hypothetical,99.526%;KL06_15_lysA,97.253%;KL01_13,80.0%;KL04_09,100.0%	7	[9, 50]
ERR124682	Pass	KL07	Very high		1	0.9999	0 bp	12 / 12 (100%)	KL07_01_modF,100.0%;KL07_02_cpxA,100.0%;KL07_03_cpxB,100.0%;KL07_04_cpxC,100.0%;KL07_05_cpxD,100.0%;KL07_06_cps7A,100.0%;KL07_07_cps7B,100.0%;KL07_08_cps7C,100.0%;KL07_09_cps7D,100.0%;KL07_10_cps7E,100.0%;KL07_11,99.459%;KL07_12_ydeN,100.0%		0		0 / 12 (0%)		6	KL10_10_kdsA,98.596%;KL06_14,98.855%;KL06_14,81.323%;KL15_10_lysA,97.253%;KL01_13,80.0%;KL04_09,100.0%	7	[9, 50]
ERR124684	Pass	KL08	Good	+	1	1	0 bp	16 / 16 (100%)	KL08_01_modF,100.0%;KL08_02_cpxA,100.0%;KL08_03_cpxB,100.0%;KL08_04_cpxC,100.0%;KL08_05_cpxD,100.0%;KL08_06_cps8A,100.0%;KL08_07_cps8B,100.0%;KL08_08_cps8C,100.0%;KL08_09_cps8D,100.0%;KL08_10_cps8E,100.0%;KL08_11_cps8F,100.0%;KL08_12_cps8G,100.0%;KL08_13_cps8H,100.0%;KL08_14,100.0%;KL08_15_lysA_2,100.0%;KL08_16_ydeN,100.0%		1	KL01_13,98.795%	0 / 16 (0%)		7	KL10_10_kdsA,97.895%;KL06_14,98.79%;KL06_14,80.843%;KL19_10_hypothetical,98.578%;KL15_10_lysA,97.253%;KL01_13,80.0%;KL04_09,100.0%	8	[9, 50]
ERR124685	Pass	KL08	Low	?-+	1	0.9984	n/a	15 / 16 (93.8%)	KL08_01_modF,100.0%;KL08_02_cpxA,100.0%;KL08_03_cpxB,100.0%;KL08_04_cpxC,100.0%;KL08_05_cpxD,100.0%;KL08_06_cps8A,100.0%;KL08_07_cps8B,100.0%;KL08_08_cps8C,100.0%;KL08_09_cps8D,100.0%;KL08_10_cps8E,100.0%;KL08_11_cps8F,100.0%;KL08_12_cps8G,99.824%;KL08_13_cps8H,100.0%;KL08_14,100.0%;KL08_16_ydeN,100.0%	KL08_15_lysA_2	2	KL15_10_lysA,97.253%;KL01_13,80.0%	0 / 16 (0%)		4	KL10_10_kdsA,97.895%;KL06_14,80.843%;KL19_10_hypothetical,99.038%;KL04_09,100.0%	8	[9, 50]
ERR124686	Pass	KL02	Perfect		1	1	0 bp	14 / 14 (100%)	KL02_01_modF,100.0%;KL02_02_cpxA,100.0%;KL02_03_cpxB,100.0%;KL02_04_cpxC,100.0%;KL02_05_cpxD,100.0%;KL02_06_cps2A,100.0%;KL02_07_cps2B,100.0%;KL02_08_cps2C,100.0%;KL02_09_cps2D,100.0%;KL02_10_cps2E,100.0%;KL02_11_cps2F,100.0%;KL02_12_cps2G,100.0%;KL02_13,100.0%;KL02_14_ydeN,100.0%		0		0 / 14 (0%)		6	KL10_10_kdsA,98.246%;KL06_14,98.859%;KL06_14,81.323%;KL15_10_lysA,97.253%;KL01_13,81.25%;KL04_09,100.0%	2	[9, 50]
ERR124687	Pass	KL08	Good	?-	1	0.9995	n/a	15 / 16 (93.8%)	KL08_01_modF,100.0%;KL08_02_cpxA,100.0%;KL08_03_cpxB,100.0%;KL08_04_cpxC,100.0%;KL08_05_cpxD,100.0%;KL08_06_cps8A,100.0%;KL08_07_cps8B,100.0%;KL08_08_cps8C,100.0%;KL08_09_cps8D,100.0%;KL08_10_cps8E,100.0%;KL08_11_cps8F,100.0%;KL08_12_cps8G,100.0%;KL08_13_cps8H,100.0%;KL08_15_lysA_2,99.242%;KL08_16_ydeN,100.0%	KL08_14	0		0 / 16 (0%)		3	KL10_10_kdsA,97.895%;KL06_14,80.843%;KL19_10_hypothetical,99.052%	8	[9, 50]
ERR124688	Pass	KL02	Perfect		1	1	0 bp	14 / 14 (100%)	KL02_01_modF,100.0%;KL02_02_cpxA,100.0%;KL02_03_cpxB,100.0%;KL02_04_cpxC,100.0%;KL02_05_cpxD,100.0%;KL02_06_cps2A,100.0%;KL02_07_cps2B,100.0%;KL02_08_cps2C,100.0%;KL02_09_cps2D,100.0%;KL02_10_cps2E,100.0%;KL02_11_cps2F,100.0%;KL02_12_cps2G,100.0%;KL02_13,100.0%;KL02_14_ydeN,100.0%		0		0 / 14 (0%)		6	KL10_10_kdsA,98.246%;KL06_14,99.618%;KL06_14,81.323%;KL15_10_lysA,97.253%;KL01_13,81.25%;KL04_09,100.0%	2	[9, 50]
ERR124695	Pass	KL02	Perfect		1	1	0 bp	14 / 14 (100%)	KL02_01_modF,100.0%;KL02_02_cpxA,100.0%;KL02_03_cpxB,100.0%;KL02_04_cpxC,100.0%;KL02_05_cpxD,100.0%;KL02_06_cps2A,100.0%;KL02_07_cps2B,100.0%;KL02_08_cps2C,100.0%;KL02_09_cps2D,100.0%;KL02_10_cps2E,100.0%;KL02_11_cps2F,100.0%;KL02_12_cps2G,100.0%;KL02_13,100.0%;KL02_14_ydeN,100.0%		0		0 / 14 (0%)		6	KL10_10_kdsA,98.246%;KL06_14,98.855%;KL06_14,81.323%;KL15_10_lysA,97.253%;KL01_13,81.25%;KL04_09,100.0%	2	[9, 50]
ERR124697	Pass	KL08	Good	+	1	1	0 bp	16 / 16 (100%)	KL08_01_modF,100.0%;KL08_02_cpxA,100.0%;KL08_03_cpxB,100.0%;KL08_04_cpxC,100.0%;KL08_05_cpxD,100.0%;KL08_06_cps8A,100.0%;KL08_07_cps8B,100.0%;KL08_08_cps8C,100.0%;KL08_09_cps8D,100.0%;KL08_10_cps8E,100.0%;KL08_11_cps8F,100.0%;KL08_12_cps8G,100.0%;KL08_13_cps8H,100.0%;KL08_14,100.0%;KL08_15_lysA_2,100.0%;KL08_16_ydeN,100.0%		1	KL01_13,98.795%	0 / 16 (0%)		6	KL10_10_kdsA,97.895%;KL06_14,80.843%;KL19_10_hypothetical,99.052%;KL15_10_lysA,97.253%;KL01_13,80.0%;KL04_09,100.0%	8	[9, 50]
ERR124699	Pass	KL08	Good	+	1	1	0 bp	16 / 16 (100%)	KL08_01_modF,100.0%;KL08_02_cpxA,100.0%;KL08_03_cpxB,100.0%;KL08_04_cpxC,100.0%;KL08_05_cpxD,100.0%;KL08_06_cps8A,100.0%;KL08_07_cps8B,100.0%;KL08_08_cps8C,100.0%;KL08_09_cps8D,100.0%;KL08_10_cps8E,100.0%;KL08_11_cps8F,100.0%;KL08_12_cps8G,100.0%;KL08_13_cps8H,100.0%;KL08_14,100.0%;KL08_15_lysA_2,100.0%;KL08_16_ydeN,100.0%		1	KL01_13,98.795%	0 / 16 (0%)		6	KL10_10_kdsA,97.895%;KL06_14,80.843%;KL19_10_hypothetical,99.052%;KL15_10_lysA,97.253%;KL01_13,80.0%;KL04_09,100.0%	8	[9, 50]
ERR124701	Pass	KL08	Good	+	1	1	0 bp	16 / 16 (100%)	KL08_01_modF,100.0%;KL08_02_cpxA,100.0%;KL08_03_cpxB,100.0%;KL08_04_cpxC,100.0%;KL08_05_cpxD,100.0%;KL08_06_cps8A,100.0%;KL08_07_cps8B,100.0%;KL08_08_cps8C,100.0%;KL08_09_cps8D,100.0%;KL08_10_cps8E,100.0%;KL08_11_cps8F,100.0%;KL08_12_cps8G,100.0%;KL08_13_cps8H,100.0%;KL08_14,100.0%;KL08_15_lysA_2,100.0%;KL08_16_ydeN,100.0%		1	KL01_13,98.795%	0 / 16 (0%)		4	KL10_10_kdsA,97.895%;KL06_14,80.843%;KL19_10_hypothetical,99.038%;KL01_13,80.0%	8	[9, 50]
ERR124702	Pass	KL08	Good	+	1	1	0 bp	16 / 16 (100%)	KL08_01_modF,100.0%;KL08_02_cpxA,100.0%;KL08_03_cpxB,100.0%;KL08_04_cpxC,100.0%;KL08_05_cpxD,100.0%;KL08_06_cps8A,100.0%;KL08_07_cps8B,100.0%;KL08_08_cps8C,100.0%;KL08_09_cps8D,100.0%;KL08_10_cps8E,100.0%;KL08_11_cps8F,100.0%;KL08_12_cps8G,100.0%;KL08_13_cps8H,100.0%;KL08_14,100.0%;KL08_15_lysA_2,100.0%;KL08_16_ydeN,100.0%		1	KL01_13,98.795%	0 / 16 (0%)		6	KL10_10_kdsA,97.895%;KL06_14,80.843%;KL19_10_hypothetical,98.578%;KL15_10_lysA,97.253%;KL01_13,80.0%;KL04_09,100.0%	8	[9, 50]
ERR124708	Pass	KL08	Good	+	1	1	0 bp	16 / 16 (100%)	KL08_01_modF,100.0%;KL08_02_cpxA,100.0%;KL08_03_cpxB,100.0%;KL08_04_cpxC,100.0%;KL08_05_cpxD,100.0%;KL08_06_cps8A,100.0%;KL08_07_cps8B,100.0%;KL08_08_cps8C,100.0%;KL08_09_cps8D,100.0%;KL08_10_cps8E,100.0%;KL08_11_cps8F,100.0%;KL08_12_cps8G,100.0%;KL08_13_cps8H,100.0%;KL08_14,100.0%;KL08_15_lysA_2,100.0%;KL08_16_ydeN,100.0%		1	KL01_13,98.795%	0 / 16 (0%)		6	KL10_10_kdsA,97.895%;KL06_14,80.843%;KL19_10_hypothetical,99.052%;KL15_10_lysA,97.253%;KL01_13,80.0%;KL04_09,100.0%	8	[9, 50]
ERR124713	Pass	KL08	Good	+	1	1	0 bp	16 / 16 (100%)	KL08_01_modF,100.0%;KL08_02_cpxA,100.0%;KL08_03_cpxB,100.0%;KL08_04_cpxC,100.0%;KL08_05_cpxD,100.0%;KL08_06_cps8A,100.0%;KL08_07_cps8B,100.0%;KL08_08_cps8C,100.0%;KL08_09_cps8D,100.0%;KL08_10_cps8E,100.0%;KL08_11_cps8F,100.0%;KL08_12_cps8G,100.0%;KL08_13_cps8H,100.0%;KL08_14,100.0%;KL08_15_lysA_2,100.0%;KL08_16_ydeN,100.0%		1	KL01_13,98.795%	0 / 16 (0%)		6	KL10_10_kdsA,97.895%;KL06_14,80.843%;KL19_10_hypothetical,98.578%;KL15_10_lysA,97.253%;KL01_13,80.0%;KL04_09,100.0%	8	[9, 50]
ERR124718	Pass	KL08	Good	+	1	1	0 bp	16 / 16 (100%)	KL08_01_modF,100.0%;KL08_02_cpxA,100.0%;KL08_03_cpxB,100.0%;KL08_04_cpxC,100.0%;KL08_05_cpxD,100.0%;KL08_06_cps8A,100.0%;KL08_07_cps8B,100.0%;KL08_08_cps8C,100.0%;KL08_09_cps8D,100.0%;KL08_10_cps8E,100.0%;KL08_11_cps8F,100.0%;KL08_12_cps8G,100.0%;KL08_13_cps8H,100.0%;KL08_14,100.0%;KL08_15_lysA_2,100.0%;KL08_16_ydeN,100.0%		1	KL01_13,98.795%	0 / 16 (0%)		4	KL10_10_kdsA,97.895%;KL06_14,80.843%;KL01_13,80.0%;KL04_09,100.0%	8	[50]
ERR124720	Pass	KL08	Good	+	1	1	0 bp	16 / 16 (100%)	KL08_01_modF,100.0%;KL08_02_cpxA,100.0%;KL08_03_cpxB,100.0%;KL08_04_cpxC,100.0%;KL08_05_cpxD,100.0%;KL08_06_cps8A,100.0%;KL08_07_cps8B,100.0%;KL08_08_cps8C,100.0%;KL08_09_cps8D,100.0%;KL08_10_cps8E,100.0%;KL08_11_cps8F,100.0%;KL08_12_cps8G,100.0%;KL08_13_cps8H,100.0%;KL08_14,100.0%;KL08_15_lysA_2,100.0%;KL08_16_ydeN,100.0%		1	KL01_13,98.795%	0 / 16 (0%)		6	KL10_10_kdsA,97.895%;KL06_14,80.843%;KL19_10_hypothetical,98.578%;KL15_10_lysA,97.253%;KL01_13,80.0%;KL04_09,100.0%	8	[9, 50]
ERR124722	Pass	KL08	Good	?-	1	0.9998	n/a	14 / 16 (87.5%)	KL08_01_modF,100.0%;KL08_02_cpxA,100.0%;KL08_03_cpxB,100.0%;KL08_04_cpxC,100.0%;KL08_05_cpxD,100.0%;KL08_06_cps8A,100.0%;KL08_07_cps8B,100.0%;KL08_08_cps8C,100.0%;KL08_09_cps8D,100.0%;KL08_10_cps8E,100.0%;KL08_11_cps8F,100.0%;KL08_12_cps8G,100.0%;KL08_13_cps8H,100.0%;KL08_16_ydeN,100.0%	KL08_14;KL08_15_lysA_2	0		0 / 16 (0%)		3	KL10_10_kdsA,97.895%;KL06_14,80.843%;KL19_10_hypothetical,98.578%	8	[50]
ERR124727	Pass	KL06	Low	?-+*	1	0.9508	n/a	15 / 16 (93.8%)	KL06_01_modF_1,98.587%;KL06_02_modF_2,98.324%;KL06_03_cpxA,93.548%;KL06_04_cpxB,85.338%;KL06_05_cpxC,97.15%;KL06_06_cpxD,97.475%;KL06_07_cps6A,92.308%;KL06_08_cps6B,96.503%;KL06_09_cps6C,99.475%;KL06_10_cps6D,100.0%;KL06_11_cps6E,100.0%;KL06_12_cps6F,100.0%;KL06_13_cps6G,100.0%;KL06_14,81.323%;KL06_16_ydeN,92.265%	KL06_15_lysA	2	KL01_13,96.386%;KL04_09,100.0%	0 / 16 (0%)		3	KL10_10_kdsA,98.246%;KL06_14,98.473%;KL01_13,81.25%	6	[9, 50]
ERR124729	Pass	KL08	Good	?-+	0.99	0.9986	n/a	14 / 16 (87.5%)	KL08_01_modF,100.0%;KL08_02_cpxA,100.0%;KL08_03_cpxB,100.0%;KL08_04_cpxC,100.0%;KL08_05_cpxD,100.0%;KL08_06_cps8A,100.0%;KL08_07_cps8B,100.0%;KL08_08_cps8C,100.0%;KL08_09_cps8D,100.0%;KL08_10_cps8E,100.0%;KL08_11_cps8F,100.0%;KL08_12_cps8G,100.0%;KL08_13_cps8H,100.0%;KL08_16_ydeN,100.0%	KL08_14;KL08_15_lysA_2	1	KL01_13,80.0%	0 / 16 (0%)		3	KL10_10_kdsA,97.895%;KL06_14,80.843%;KL19_10_hypothetical,99.038%	8	[9, 50]
ERR124734	Pass	KL08	Good	+	1	1	0 bp	16 / 16 (100%)	KL08_01_modF,100.0%;KL08_02_cpxA,100.0%;KL08_03_cpxB,100.0%;KL08_04_cpxC,100.0%;KL08_05_cpxD,100.0%;KL08_06_cps8A,100.0%;KL08_07_cps8B,100.0%;KL08_08_cps8C,100.0%;KL08_09_cps8D,100.0%;KL08_10_cps8E,100.0%;KL08_11_cps8F,100.0%;KL08_12_cps8G,100.0%;KL08_13_cps8H,100.0%;KL08_14,100.0%;KL08_15_lysA_2,100.0%;KL08_16_ydeN,100.0%		1	KL01_13,98.795%	0 / 16 (0%)		6	KL10_10_kdsA,97.895%;KL06_14,80.843%;KL19_10_hypothetical,99.052%;KL15_10_lysA,97.253%;KL01_13,80.0%;KL04_09,100.0%	8	[9, 50]
ERR124740	Pass	KL08	Good	+	1	1	0 bp	16 / 16 (100%)	KL08_01_modF,100.0%;KL08_02_cpxA,100.0%;KL08_03_cpxB,100.0%;KL08_04_cpxC,100.0%;KL08_05_cpxD,100.0%;KL08_06_cps8A,100.0%;KL08_07_cps8B,100.0%;KL08_08_cps8C,100.0%;KL08_09_cps8D,100.0%;KL08_10_cps8E,100.0%;KL08_11_cps8F,100.0%;KL08_12_cps8G,100.0%;KL08_13_cps8H,100.0%;KL08_14,100.0%;KL08_15_lysA_2,100.0%;KL08_16_ydeN,100.0%		1	KL01_13,98.795%	0 / 16 (0%)		6	KL10_10_kdsA,97.895%;KL06_14,80.843%;KL19_10_hypothetical,99.052%;KL15_10_lysA,97.253%;KL01_13,80.0%;KL04_09,100.0%	8	[9, 50]
ERR124742	Pass	KL08	Good	+	1	1	0 bp	16 / 16 (100%)	KL08_01_modF,100.0%;KL08_02_cpxA,100.0%;KL08_03_cpxB,100.0%;KL08_04_cpxC,100.0%;KL08_05_cpxD,100.0%;KL08_06_cps8A,100.0%;KL08_07_cps8B,100.0%;KL08_08_cps8C,100.0%;KL08_09_cps8D,100.0%;KL08_10_cps8E,100.0%;KL08_11_cps8F,100.0%;KL08_12_cps8G,100.0%;KL08_13_cps8H,100.0%;KL08_14,100.0%;KL08_15_lysA_2,100.0%;KL08_16_ydeN,100.0%		1	KL01_13,98.795%	0 / 16 (0%)		6	KL10_10_kdsA,97.895%;KL06_14,80.843%;KL19_10_hypothetical,99.052%;KL15_10_lysA,97.253%;KL01_13,80.0%;KL04_09,100.0%	8	[50]
ERR124746	Pass	KL08	Good	+	1	0.9996	-7 bp	16 / 16 (100%)	KL08_01_modF,100.0%;KL08_02_cpxA,100.0%;KL08_03_cpxB,100.0%;KL08_04_cpxC,100.0%;KL08_05_cpxD,100.0%;KL08_06_cps8A,100.0%;KL08_07_cps8B,100.0%;KL08_08_cps8C,100.0%;KL08_09_cps8D,100.0%;KL08_10_cps8E,100.0%;KL08_11_cps8F,99.76%;KL08_12_cps8G,100.0%;KL08_13_cps8H,100.0%;KL08_14,100.0%;KL08_15_lysA_2,100.0%;KL08_16_ydeN,100.0%		1	KL01_13,98.795%	0 / 16 (0%)		6	KL10_10_kdsA,97.895%;KL06_14,80.843%;KL19_10_hypothetical,98.578%;KL15_10_lysA,97.253%;KL01_13,80.0%;KL04_09,100.0%	8	[9, 50]
ERR124756	Pass	KL08	Good	+	1	1	0 bp	16 / 16 (100%)	KL08_01_modF,100.0%;KL08_02_cpxA,100.0%;KL08_03_cpxB,100.0%;KL08_04_cpxC,100.0%;KL08_05_cpxD,100.0%;KL08_06_cps8A,100.0%;KL08_07_cps8B,100.0%;KL08_08_cps8C,100.0%;KL08_09_cps8D,100.0%;KL08_10_cps8E,100.0%;KL08_11_cps8F,100.0%;KL08_12_cps8G,100.0%;KL08_13_cps8H,100.0%;KL08_14,100.0%;KL08_15_lysA_2,100.0%;KL08_16_ydeN,100.0%		1	KL01_13,98.795%	0 / 16 (0%)		6	KL10_10_kdsA,97.895%;KL06_14,80.843%;KL19_10_hypothetical,99.052%;KL15_10_lysA,97.253%;KL01_13,80.0%;KL04_09,100.0%	8	[9, 50]
ERR199994	Pass	KL08	Good	+	1	1	0 bp	16 / 16 (100%)	KL08_01_modF,100.0%;KL08_02_cpxA,100.0%;KL08_03_cpxB,100.0%;KL08_04_cpxC,100.0%;KL08_05_cpxD,100.0%;KL08_06_cps8A,100.0%;KL08_07_cps8B,100.0%;KL08_08_cps8C,100.0%;KL08_09_cps8D,100.0%;KL08_10_cps8E,100.0%;KL08_11_cps8F,100.0%;KL08_12_cps8G,100.0%;KL08_13_cps8H,100.0%;KL08_14,100.0%;KL08_15_lysA_2,100.0%;KL08_16_ydeN,100.0%		1	KL01_13,98.795%	0 / 16 (0%)		6	KL10_10_kdsA,97.895%;KL06_14,80.843%;KL19_10_hypothetical,99.038%;KL15_10_lysA,97.253%;KL01_13,80.0%;KL04_09,100.0%	8	[50]
ERR199995	Pass	KL08	Good	+	1	1	0 bp	16 / 16 (100%)	KL08_01_modF,100.0%;KL08_02_cpxA,100.0%;KL08_03_cpxB,100.0%;KL08_04_cpxC,100.0%;KL08_05_cpxD,100.0%;KL08_06_cps8A,100.0%;KL08_07_cps8B,100.0%;KL08_08_cps8C,100.0%;KL08_09_cps8D,100.0%;KL08_10_cps8E,100.0%;KL08_11_cps8F,100.0%;KL08_12_cps8G,100.0%;KL08_13_cps8H,100.0%;KL08_14,100.0%;KL08_15_lysA_2,100.0%;KL08_16_ydeN,100.0%		1	KL01_13,98.795%	0 / 16 (0%)		6	KL10_10_kdsA,97.895%;KL06_14,80.843%;KL19_10_hypothetical,99.038%;KL15_10_lysA,97.253%;KL01_13,80.0%;KL04_09,100.0%	8	[9, 50]
ERR199996	Pass	KL08	Good	+	1	1	0 bp	16 / 16 (100%)	KL08_01_modF,100.0%;KL08_02_cpxA,100.0%;KL08_03_cpxB,100.0%;KL08_04_cpxC,100.0%;KL08_05_cpxD,100.0%;KL08_06_cps8A,100.0%;KL08_07_cps8B,100.0%;KL08_08_cps8C,100.0%;KL08_09_cps8D,100.0%;KL08_10_cps8E,100.0%;KL08_11_cps8F,100.0%;KL08_12_cps8G,100.0%;KL08_13_cps8H,100.0%;KL08_14,100.0%;KL08_15_lysA_2,100.0%;KL08_16_ydeN,100.0%		1	KL01_13,98.795%	0 / 16 (0%)		6	KL10_10_kdsA,97.895%;KL06_14,80.843%;KL19_10_hypothetical,99.038%;KL15_10_lysA,97.253%;KL01_13,80.0%;KL04_09,100.0%	8	[9, 50]
ERR199997	Pass	KL07	Very high		1	0.9999	0 bp	12 / 12 (100%)	KL07_01_modF,100.0%;KL07_02_cpxA,100.0%;KL07_03_cpxB,100.0%;KL07_04_cpxC,100.0%;KL07_05_cpxD,100.0%;KL07_06_cps7A,100.0%;KL07_07_cps7B,100.0%;KL07_08_cps7C,100.0%;KL07_09_cps7D,100.0%;KL07_10_cps7E,100.0%;KL07_11,99.459%;KL07_12_ydeN,100.0%		0		0 / 12 (0%)		6	KL10_10_kdsA,98.596%;KL06_14,98.855%;KL06_14,81.323%;KL15_10_lysA,97.253%;KL01_13,80.0%;KL04_09,100.0%	7	[9, 50]
ERR199998	Pass	KL08	Good	+	1	0.999	+16 bp	16 / 16 (100%)	KL08_01_modF,100.0%;KL08_02_cpxA,100.0%;KL08_03_cpxB,100.0%;KL08_04_cpxC,100.0%;KL08_05_cpxD,100.0%;KL08_06_cps8A,100.0%;KL08_07_cps8B,99.231%;KL08_08_cps8C,100.0%;KL08_09_cps8D,100.0%;KL08_10_cps8E,100.0%;KL08_11_cps8F,100.0%;KL08_12_cps8G,99.824%;KL08_13_cps8H,100.0%;KL08_14,100.0%;KL08_15_lysA_2,100.0%;KL08_16_ydeN,100.0%		1	KL01_13,98.795%	0 / 16 (0%)		6	KL10_10_kdsA,97.895%;KL06_14,80.843%;KL19_10_hypothetical,99.038%;KL15_10_lysA,97.253%;KL01_13,80.0%;KL04_09,100.0%	8	[9, 50]
ERR199999	Pass	KL08	Good	+	1	1	0 bp	16 / 16 (100%)	KL08_01_modF,100.0%;KL08_02_cpxA,100.0%;KL08_03_cpxB,100.0%;KL08_04_cpxC,100.0%;KL08_05_cpxD,100.0%;KL08_06_cps8A,100.0%;KL08_07_cps8B,100.0%;KL08_08_cps8C,100.0%;KL08_09_cps8D,100.0%;KL08_10_cps8E,100.0%;KL08_11_cps8F,100.0%;KL08_12_cps8G,100.0%;KL08_13_cps8H,100.0%;KL08_14,100.0%;KL08_15_lysA_2,100.0%;KL08_16_ydeN,100.0%		1	KL01_13,98.795%	0 / 16 (0%)		6	KL10_10_kdsA,97.895%;KL06_14,80.843%;KL19_10_hypothetical,99.038%;KL15_10_lysA,97.253%;KL01_13,80.0%;KL04_09,100.0%	8	[9, 50]
ERR200000	Pass	KL08	Good	+	1	1	0 bp	16 / 16 (100%)	KL08_01_modF,100.0%;KL08_02_cpxA,100.0%;KL08_03_cpxB,100.0%;KL08_04_cpxC,100.0%;KL08_05_cpxD,100.0%;KL08_06_cps8A,100.0%;KL08_07_cps8B,100.0%;KL08_08_cps8C,100.0%;KL08_09_cps8D,100.0%;KL08_10_cps8E,100.0%;KL08_11_cps8F,100.0%;KL08_12_cps8G,100.0%;KL08_13_cps8H,100.0%;KL08_14,100.0%;KL08_15_lysA_2,100.0%;KL08_16_ydeN,100.0%		1	KL01_13,98.795%	0 / 16 (0%)		6	KL10_10_kdsA,97.895%;KL06_14,80.843%;KL19_10_hypothetical,99.038%;KL15_10_lysA,97.253%;KL01_13,80.0%;KL04_09,100.0%	8	[9, 50]
ERR200001	Pass	KL08	Good	+	1	1	0 bp	16 / 16 (100%)	KL08_01_modF,100.0%;KL08_02_cpxA,100.0%;KL08_03_cpxB,100.0%;KL08_04_cpxC,100.0%;KL08_05_cpxD,100.0%;KL08_06_cps8A,100.0%;KL08_07_cps8B,100.0%;KL08_08_cps8C,100.0%;KL08_09_cps8D,100.0%;KL08_10_cps8E,100.0%;KL08_11_cps8F,100.0%;KL08_12_cps8G,100.0%;KL08_13_cps8H,100.0%;KL08_14,100.0%;KL08_15_lysA_2,100.0%;KL08_16_ydeN,100.0%		1	KL01_13,98.795%	0 / 16 (0%)		6	KL10_10_kdsA,97.895%;KL06_14,80.843%;KL19_10_hypothetical,99.038%;KL15_10_lysA,97.253%;KL01_13,80.0%;KL04_09,100.0%	8	[50]
ERR200004	Pass	KL10	Very high		1	0.9918	+3 bp	14 / 14 (100%)	KL10_01_modF,98.148%;KL10_02_cpxA,97.674%;KL10_03_cpxB,100.0%;KL10_04_cpxC,100.0%;KL10_05_cpxD,98.977%;KL10_06_cps10A,100.0%;KL10_07_cps10B,99.445%;KL10_08_cps10C,100.0%;KL10_09_cps10D,100.0%;KL10_10_kdsA,100.0%;KL10_11_kdsB,100.0%;KL10_12_kpsF,100.0%;KL10_13,97.297%;KL10_14_ydeN,99.448%		0		0 / 14 (0%)		8	KL10_10_kdsA,98.596%;KL06_14,98.855%;KL06_14,87.833%;KL06_14,81.323%;KL19_10_hypothetical,99.495%;KL15_10_lysA,97.253%;KL01_13,81.25%;KL04_09,100.0%	10	[50]
ERR200006	Pass	KL10	Very high		1	0.9918	+3 bp	14 / 14 (100%)	KL10_01_modF,98.148%;KL10_02_cpxA,97.674%;KL10_03_cpxB,100.0%;KL10_04_cpxC,100.0%;KL10_05_cpxD,98.977%;KL10_06_cps10A,100.0%;KL10_07_cps10B,99.445%;KL10_08_cps10C,100.0%;KL10_09_cps10D,100.0%;KL10_10_kdsA,100.0%;KL10_11_kdsB,100.0%;KL10_12_kpsF,100.0%;KL10_13,97.297%;KL10_14_ydeN,99.448%		0		0 / 14 (0%)		8	KL10_10_kdsA,98.596%;KL06_14,98.855%;KL06_14,87.833%;KL06_14,81.323%;KL19_10_hypothetical,99.495%;KL15_10_lysA,97.253%;KL01_13,81.25%;KL04_09,100.0%	10	[50]
ERR200007	Pass	KL10	Very high		1	0.9918	+3 bp	14 / 14 (100%)	KL10_01_modF,98.148%;KL10_02_cpxA,97.674%;KL10_03_cpxB,100.0%;KL10_04_cpxC,100.0%;KL10_05_cpxD,98.977%;KL10_06_cps10A,100.0%;KL10_07_cps10B,99.445%;KL10_08_cps10C,100.0%;KL10_09_cps10D,100.0%;KL10_10_kdsA,100.0%;KL10_11_kdsB,100.0%;KL10_12_kpsF,100.0%;KL10_13,97.297%;KL10_14_ydeN,99.448%		0		0 / 14 (0%)		8	KL10_10_kdsA,98.596%;KL06_14,98.855%;KL06_14,87.833%;KL06_14,81.323%;KL19_10_hypothetical,99.495%;KL15_10_lysA,97.253%;KL01_13,81.25%;KL04_09,100.0%	10	[50]
ERR200008	Pass	KL08	Good	+	1	1	0 bp	16 / 16 (100%)	KL08_01_modF,100.0%;KL08_02_cpxA,100.0%;KL08_03_cpxB,100.0%;KL08_04_cpxC,100.0%;KL08_05_cpxD,100.0%;KL08_06_cps8A,100.0%;KL08_07_cps8B,100.0%;KL08_08_cps8C,100.0%;KL08_09_cps8D,100.0%;KL08_10_cps8E,100.0%;KL08_11_cps8F,100.0%;KL08_12_cps8G,100.0%;KL08_13_cps8H,100.0%;KL08_14,100.0%;KL08_15_lysA_2,100.0%;KL08_16_ydeN,100.0%		1	KL01_13,98.795%	0 / 16 (0%)		6	KL10_10_kdsA,97.895%;KL06_14,80.843%;KL19_10_hypothetical,99.038%;KL15_10_lysA,97.253%;KL01_13,80.0%;KL04_09,100.0%	8	[50]
ERR200009	Pass	KL06	Low	?-+*	1	0.947	n/a	15 / 16 (93.8%)	KL06_01_modF_1,98.587%;KL06_02_modF_2,98.324%;KL06_03_cpxA,93.548%;KL06_04_cpxB,85.714%;KL06_05_cpxC,97.15%;KL06_06_cpxD,97.475%;KL06_07_cps6A,92.308%;KL06_08_cps6B,96.503%;KL06_09_cps6C,99.475%;KL06_10_cps6D,100.0%;KL06_11_cps6E,100.0%;KL06_12_cps6F,100.0%;KL06_13_cps6G,100.0%;KL06_14,81.323%;KL06_16_ydeN,92.265%	KL06_15_lysA	2	KL01_13,96.386%;KL04_09,100.0%	0 / 16 (0%)		3	KL10_10_kdsA,98.246%;KL06_14,98.473%;KL01_13,81.25%	Not available
ERR200010	Pass	KL12	Good	+	1	0.9822	+3 bp	10 / 10 (100%)	KL12_01_modF,97.963%;KL12_02_cpxA,99.539%;KL12_03_cpxB,99.624%;KL12_04_cpxC,97.406%;KL12_05_cpxD,97.396%;KL12_06_cps12A,100.0%;KL12_07_cps12B',100.0%;KL12_08,97.436%;KL12_09,99.505%;KL12_10_ydeN,100.0%		1	KL01_13,95.181%	0 / 10 (0%)		6	KL10_10_kdsA,98.246%;KL06_14,98.855%;KL06_14,81.323%;KL14_16_lysA,95.604%;KL01_13,80.0%;KL19_11_hypothetical,97.368%	12	[50]
ERR200011	Pass	KL12	Good	+	1	0.9822	+3 bp	10 / 10 (100%)	KL12_01_modF,97.963%;KL12_02_cpxA,99.539%;KL12_03_cpxB,99.624%;KL12_04_cpxC,97.406%;KL12_05_cpxD,97.396%;KL12_06_cps12A,100.0%;KL12_07_cps12B',100.0%;KL12_08,97.436%;KL12_09,99.505%;KL12_10_ydeN,100.0%		1	KL01_13,95.181%	0 / 10 (0%)		6	KL10_10_kdsA,98.246%;KL06_14,98.473%;KL06_14,81.323%;KL14_16_lysA,95.604%;KL01_13,80.0%;KL19_11_hypothetical,97.368%	12	[50]
ERR200012	Pass	KL12	Good	+	1	0.9822	+3 bp	10 / 10 (100%)	KL12_01_modF,97.963%;KL12_02_cpxA,99.539%;KL12_03_cpxB,99.624%;KL12_04_cpxC,97.406%;KL12_05_cpxD,97.396%;KL12_06_cps12A,100.0%;KL12_07_cps12B',100.0%;KL12_08,97.436%;KL12_09,99.505%;KL12_10_ydeN,100.0%		1	KL01_13,95.181%	0 / 10 (0%)		6	KL10_10_kdsA,98.246%;KL06_14,98.473%;KL06_14,81.323%;KL14_16_lysA,95.604%;KL01_13,80.0%;KL19_11_hypothetical,97.368%	12	[50]
ERR200014	Pass	KL08	Good	+	1	1	0 bp	16 / 16 (100%)	KL08_01_modF,100.0%;KL08_02_cpxA,100.0%;KL08_03_cpxB,100.0%;KL08_04_cpxC,100.0%;KL08_05_cpxD,100.0%;KL08_06_cps8A,100.0%;KL08_07_cps8B,100.0%;KL08_08_cps8C,100.0%;KL08_09_cps8D,100.0%;KL08_10_cps8E,100.0%;KL08_11_cps8F,100.0%;KL08_12_cps8G,100.0%;KL08_13_cps8H,100.0%;KL08_14,100.0%;KL08_15_lysA_2,100.0%;KL08_16_ydeN,100.0%		1	KL01_13,98.795%	0 / 16 (0%)		6	KL10_10_kdsA,97.895%;KL06_14,80.843%;KL19_10_hypothetical,99.038%;KL15_10_lysA,97.253%;KL01_13,80.0%;KL04_09,100.0%	8	[50]
ERR200015	Pass	KL06	Low	?-+*	1	0.9471	n/a	15 / 16 (93.8%)	KL06_01_modF_1,98.587%;KL06_02_modF_2,98.324%;KL06_03_cpxA,93.548%;KL06_04_cpxB,85.714%;KL06_05_cpxC,97.15%;KL06_06_cpxD,97.475%;KL06_07_cps6A,92.308%;KL06_08_cps6B,96.503%;KL06_09_cps6C,99.475%;KL06_10_cps6D,100.0%;KL06_11_cps6E,100.0%;KL06_12_cps6F,100.0%;KL06_13_cps6G,100.0%;KL06_14,81.323%;KL06_16_ydeN,92.265%	KL06_15_lysA	2	KL01_13,96.386%;KL04_09,100.0%	0 / 16 (0%)		3	KL10_10_kdsA,98.246%;KL06_14,98.473%;KL01_13,81.25%	6	[50]
ERR200016	Pass	KL08	Good	+	1	1	0 bp	16 / 16 (100%)	KL08_01_modF,100.0%;KL08_02_cpxA,100.0%;KL08_03_cpxB,100.0%;KL08_04_cpxC,100.0%;KL08_05_cpxD,100.0%;KL08_06_cps8A,100.0%;KL08_07_cps8B,100.0%;KL08_08_cps8C,100.0%;KL08_09_cps8D,100.0%;KL08_10_cps8E,100.0%;KL08_11_cps8F,100.0%;KL08_12_cps8G,100.0%;KL08_13_cps8H,100.0%;KL08_14,100.0%;KL08_15_lysA_2,100.0%;KL08_16_ydeN,100.0%		1	KL01_13,98.795%	0 / 16 (0%)		6	KL10_10_kdsA,97.895%;KL06_14,80.843%;KL19_10_hypothetical,99.038%;KL15_10_lysA,97.253%;KL01_13,80.0%;KL04_09,100.0%	8	[50]
ERR200017	Pass	KL08	Good	+	1	1	0 bp	16 / 16 (100%)	KL08_01_modF,100.0%;KL08_02_cpxA,100.0%;KL08_03_cpxB,100.0%;KL08_04_cpxC,100.0%;KL08_05_cpxD,100.0%;KL08_06_cps8A,100.0%;KL08_07_cps8B,100.0%;KL08_08_cps8C,100.0%;KL08_09_cps8D,100.0%;KL08_10_cps8E,100.0%;KL08_11_cps8F,100.0%;KL08_12_cps8G,100.0%;KL08_13_cps8H,100.0%;KL08_14,100.0%;KL08_15_lysA_2,100.0%;KL08_16_ydeN,100.0%		1	KL01_13,98.795%	0 / 16 (0%)		6	KL10_10_kdsA,97.895%;KL06_14,80.843%;KL19_10_hypothetical,99.038%;KL15_10_lysA,97.253%;KL01_13,80.0%;KL04_09,100.0%	8	[50]
ERR200019	Pass	KL07	Very high		1	0.9999	0 bp	12 / 12 (100%)	KL07_01_modF,100.0%;KL07_02_cpxA,100.0%;KL07_03_cpxB,100.0%;KL07_04_cpxC,100.0%;KL07_05_cpxD,100.0%;KL07_06_cps7A,100.0%;KL07_07_cps7B,100.0%;KL07_08_cps7C,100.0%;KL07_09_cps7D,100.0%;KL07_10_cps7E,100.0%;KL07_11,99.459%;KL07_12_ydeN,100.0%		0		0 / 12 (0%)		6	KL10_10_kdsA,98.596%;KL06_14,98.855%;KL06_14,81.323%;KL15_10_lysA,97.253%;KL01_13,80.0%;KL04_09,100.0%	7	[50]
ERR200021	Pass	KL08	Good	+	1	1	0 bp	16 / 16 (100%)	KL08_01_modF,100.0%;KL08_02_cpxA,100.0%;KL08_03_cpxB,100.0%;KL08_04_cpxC,100.0%;KL08_05_cpxD,100.0%;KL08_06_cps8A,100.0%;KL08_07_cps8B,100.0%;KL08_08_cps8C,100.0%;KL08_09_cps8D,100.0%;KL08_10_cps8E,100.0%;KL08_11_cps8F,100.0%;KL08_12_cps8G,100.0%;KL08_13_cps8H,100.0%;KL08_14,100.0%;KL08_15_lysA_2,100.0%;KL08_16_ydeN,100.0%		1	KL01_13,98.795%	0 / 16 (0%)		6	KL10_10_kdsA,97.895%;KL06_14,80.843%;KL19_10_hypothetical,99.038%;KL15_10_lysA,97.253%;KL01_13,80.0%;KL04_09,100.0%	8	[50]
ERR200022	Pass	KL08	Good	+	1	1	0 bp	16 / 16 (100%)	KL08_01_modF,100.0%;KL08_02_cpxA,100.0%;KL08_03_cpxB,100.0%;KL08_04_cpxC,100.0%;KL08_05_cpxD,100.0%;KL08_06_cps8A,100.0%;KL08_07_cps8B,100.0%;KL08_08_cps8C,100.0%;KL08_09_cps8D,100.0%;KL08_10_cps8E,100.0%;KL08_11_cps8F,100.0%;KL08_12_cps8G,100.0%;KL08_13_cps8H,100.0%;KL08_14,100.0%;KL08_15_lysA_2,100.0%;KL08_16_ydeN,100.0%		1	KL01_13,98.795%	0 / 16 (0%)		6	KL10_10_kdsA,97.895%;KL06_14,80.843%;KL19_10_hypothetical,99.038%;KL15_10_lysA,97.253%;KL01_13,80.0%;KL04_09,100.0%	8	[50]
ERR200023	Pass	KL08	Good	+	1	1	0 bp	16 / 16 (100%)	KL08_01_modF,100.0%;KL08_02_cpxA,100.0%;KL08_03_cpxB,100.0%;KL08_04_cpxC,100.0%;KL08_05_cpxD,100.0%;KL08_06_cps8A,100.0%;KL08_07_cps8B,100.0%;KL08_08_cps8C,100.0%;KL08_09_cps8D,100.0%;KL08_10_cps8E,100.0%;KL08_11_cps8F,100.0%;KL08_12_cps8G,100.0%;KL08_13_cps8H,100.0%;KL08_14,100.0%;KL08_15_lysA_2,100.0%;KL08_16_ydeN,100.0%		1	KL01_13,98.795%	0 / 16 (0%)		6	KL10_10_kdsA,97.895%;KL06_14,80.843%;KL19_10_hypothetical,99.038%;KL15_10_lysA,97.253%;KL01_13,80.0%;KL04_09,100.0%	8	[50]
ERR200024	Pass	KL08	Good	+	1	1	0 bp	16 / 16 (100%)	KL08_01_modF,100.0%;KL08_02_cpxA,100.0%;KL08_03_cpxB,100.0%;KL08_04_cpxC,100.0%;KL08_05_cpxD,100.0%;KL08_06_cps8A,100.0%;KL08_07_cps8B,100.0%;KL08_08_cps8C,100.0%;KL08_09_cps8D,100.0%;KL08_10_cps8E,100.0%;KL08_11_cps8F,100.0%;KL08_12_cps8G,100.0%;KL08_13_cps8H,100.0%;KL08_14,100.0%;KL08_15_lysA_2,100.0%;KL08_16_ydeN,100.0%		1	KL01_13,98.795%	0 / 16 (0%)		6	KL10_10_kdsA,97.895%;KL06_14,80.843%;KL19_10_hypothetical,99.038%;KL15_10_lysA,97.253%;KL01_13,80.0%;KL04_09,100.0%	8	[50]
ERR200025	Pass	KL08	Good	+	1	1	0 bp	16 / 16 (100%)	KL08_01_modF,100.0%;KL08_02_cpxA,100.0%;KL08_03_cpxB,100.0%;KL08_04_cpxC,100.0%;KL08_05_cpxD,100.0%;KL08_06_cps8A,100.0%;KL08_07_cps8B,100.0%;KL08_08_cps8C,100.0%;KL08_09_cps8D,100.0%;KL08_10_cps8E,100.0%;KL08_11_cps8F,100.0%;KL08_12_cps8G,100.0%;KL08_13_cps8H,100.0%;KL08_14,100.0%;KL08_15_lysA_2,100.0%;KL08_16_ydeN,100.0%		1	KL01_13,98.795%	0 / 16 (0%)		6	KL10_10_kdsA,97.895%;KL06_14,80.843%;KL19_10_hypothetical,99.038%;KL15_10_lysA,97.253%;KL01_13,80.0%;KL04_09,100.0%	8	[50]
ERR200026	Pass	KL08	Good	+	1	1	0 bp	16 / 16 (100%)	KL08_01_modF,100.0%;KL08_02_cpxA,100.0%;KL08_03_cpxB,100.0%;KL08_04_cpxC,100.0%;KL08_05_cpxD,100.0%;KL08_06_cps8A,100.0%;KL08_07_cps8B,100.0%;KL08_08_cps8C,100.0%;KL08_09_cps8D,100.0%;KL08_10_cps8E,100.0%;KL08_11_cps8F,100.0%;KL08_12_cps8G,100.0%;KL08_13_cps8H,100.0%;KL08_14,100.0%;KL08_15_lysA_2,100.0%;KL08_16_ydeN,100.0%		1	KL01_13,98.795%	0 / 16 (0%)		6	KL10_10_kdsA,97.895%;KL06_14,80.843%;KL19_10_hypothetical,99.038%;KL15_10_lysA,97.253%;KL01_13,80.0%;KL04_09,100.0%	8	[50]
ERR200028	Pass	KL07	Very high		1	0.9999	0 bp	12 / 12 (100%)	KL07_01_modF,100.0%;KL07_02_cpxA,100.0%;KL07_03_cpxB,100.0%;KL07_04_cpxC,100.0%;KL07_05_cpxD,100.0%;KL07_06_cps7A,100.0%;KL07_07_cps7B,100.0%;KL07_08_cps7C,100.0%;KL07_09_cps7D,100.0%;KL07_10_cps7E,100.0%;KL07_11,99.459%;KL07_12_ydeN,100.0%		0		0 / 12 (0%)		6	KL10_10_kdsA,98.596%;KL06_14,98.855%;KL06_14,81.323%;KL15_10_lysA,97.253%;KL01_13,80.0%;KL04_09,100.0%	7	[50]
ERR200029	Pass	KL07	Very high		1	0.9999	0 bp	12 / 12 (100%)	KL07_01_modF,100.0%;KL07_02_cpxA,100.0%;KL07_03_cpxB,100.0%;KL07_04_cpxC,100.0%;KL07_05_cpxD,100.0%;KL07_06_cps7A,100.0%;KL07_07_cps7B,100.0%;KL07_08_cps7C,100.0%;KL07_09_cps7D,100.0%;KL07_10_cps7E,100.0%;KL07_11,99.459%;KL07_12_ydeN,100.0%		0		0 / 12 (0%)		6	KL10_10_kdsA,98.596%;KL06_14,98.855%;KL06_14,81.323%;KL15_10_lysA,97.253%;KL01_13,80.0%;KL04_09,100.0%	7	[50]
ERR200030	Pass	KL07	Very high		1	0.9999	0 bp	12 / 12 (100%)	KL07_01_modF,100.0%;KL07_02_cpxA,100.0%;KL07_03_cpxB,100.0%;KL07_04_cpxC,100.0%;KL07_05_cpxD,100.0%;KL07_06_cps7A,100.0%;KL07_07_cps7B,100.0%;KL07_08_cps7C,100.0%;KL07_09_cps7D,100.0%;KL07_10_cps7E,100.0%;KL07_11,99.459%;KL07_12_ydeN,100.0%		0		0 / 12 (0%)		6	KL10_10_kdsA,98.596%;KL06_14,98.855%;KL06_14,81.323%;KL15_10_lysA,97.253%;KL01_13,80.0%;KL04_09,100.0%	7	[50]
ERR200031	Pass	KL07	Very high		1	0.9999	0 bp	12 / 12 (100%)	KL07_01_modF,100.0%;KL07_02_cpxA,100.0%;KL07_03_cpxB,100.0%;KL07_04_cpxC,100.0%;KL07_05_cpxD,100.0%;KL07_06_cps7A,100.0%;KL07_07_cps7B,100.0%;KL07_08_cps7C,100.0%;KL07_09_cps7D,100.0%;KL07_10_cps7E,100.0%;KL07_11,99.459%;KL07_12_ydeN,100.0%		0		0 / 12 (0%)		6	KL10_10_kdsA,98.596%;KL06_14,98.855%;KL06_14,81.323%;KL15_10_lysA,97.253%;KL01_13,80.0%;KL04_09,100.0%	7	[50]
ERR200033	Pass	KL12	Good	?-+	1	0.9997	n/a	9 / 10 (90%)	KL12_01_modF,100.0%;KL12_02_cpxA,100.0%;KL12_03_cpxB,100.0%;KL12_04_cpxC,100.0%;KL12_05_cpxD,100.0%;KL12_06_cps12A,100.0%;KL12_07_cps12B',100.0%;KL12_08,97.436%;KL12_10_ydeN,100.0%	KL12_09	1	KL01_13,96.386%	0 / 10 (0%)		3	KL10_10_kdsA,98.246%;KL06_14,80.46%;KL01_13,81.25%	12	[50]
ERR200034	Pass	KL12	Good	?-+	1	0.9994	n/a	9 / 10 (90%)	KL12_01_modF,100.0%;KL12_02_cpxA,100.0%;KL12_03_cpxB,100.0%;KL12_04_cpxC,100.0%;KL12_05_cpxD,100.0%;KL12_06_cps12A,100.0%;KL12_07_cps12B',99.866%;KL12_08,100.0%;KL12_10_ydeN,100.0%	KL12_09	1	KL01_13,96.386%	0 / 10 (0%)		3	KL10_10_kdsA,98.246%;KL06_14,80.46%;KL01_13,81.25%	12	[50]
ERR200035	Pass	KL17	Good	+	1	1	0 bp	14 / 14 (100%)	KL17_01_modF,100.0%;KL17_02_cpxA,100.0%;KL17_03_cpxB,100.0%;KL17_04_cpxC,100.0%;KL17_05_cpxD,100.0%;KL17_06_cps17A,100.0%;KL17_07_cps17B,100.0%;KL17_08_cps17C,100.0%;KL17_09_cps17D,100.0%;KL17_10_cps17E,100.0%;KL17_11_cps17F,100.0%;KL17_12,100.0%;KL17_13_lysA,100.0%;KL17_14_ydeN,100.0%		1	KL01_13,98.795%	0 / 14 (0%)		6	KL10_10_kdsA,98.246%;KL06_14,99.237%;KL06_14,81.323%;KL15_10_lysA,96.154%;KL01_13,81.25%;KL04_09,100.0%	Nontypable	[50]
ERR200036	Pass	KL17	Good	+	1	1	0 bp	14 / 14 (100%)	KL17_01_modF,100.0%;KL17_02_cpxA,100.0%;KL17_03_cpxB,100.0%;KL17_04_cpxC,100.0%;KL17_05_cpxD,100.0%;KL17_06_cps17A,100.0%;KL17_07_cps17B,100.0%;KL17_08_cps17C,100.0%;KL17_09_cps17D,100.0%;KL17_10_cps17E,100.0%;KL17_11_cps17F,100.0%;KL17_12,100.0%;KL17_13_lysA,100.0%;KL17_14_ydeN,100.0%		1	KL01_13,98.795%	0 / 14 (0%)		6	KL10_10_kdsA,98.246%;KL06_14,99.237%;KL06_14,81.323%;KL15_10_lysA,96.154%;KL01_13,81.25%;KL04_09,100.0%	Nontypable	[50]
ERR200037	Pass	KL17	Good	+	1	1	0 bp	14 / 14 (100%)	KL17_01_modF,100.0%;KL17_02_cpxA,100.0%;KL17_03_cpxB,100.0%;KL17_04_cpxC,100.0%;KL17_05_cpxD,100.0%;KL17_06_cps17A,100.0%;KL17_07_cps17B,100.0%;KL17_08_cps17C,100.0%;KL17_09_cps17D,100.0%;KL17_10_cps17E,100.0%;KL17_11_cps17F,100.0%;KL17_12,100.0%;KL17_13_lysA,100.0%;KL17_14_ydeN,100.0%		1	KL01_13,98.795%	0 / 14 (0%)		6	KL10_10_kdsA,98.246%;KL06_14,99.237%;KL06_14,81.323%;KL15_10_lysA,96.154%;KL01_13,81.25%;KL04_09,100.0%	Nontypable	[50]
ERR200038	Pass	KL17	Good	+	1	1	0 bp	14 / 14 (100%)	KL17_01_modF,100.0%;KL17_02_cpxA,100.0%;KL17_03_cpxB,100.0%;KL17_04_cpxC,100.0%;KL17_05_cpxD,100.0%;KL17_06_cps17A,100.0%;KL17_07_cps17B,100.0%;KL17_08_cps17C,100.0%;KL17_09_cps17D,100.0%;KL17_10_cps17E,100.0%;KL17_11_cps17F,100.0%;KL17_12,100.0%;KL17_13_lysA,100.0%;KL17_14_ydeN,100.0%		1	KL01_13,98.795%	0 / 14 (0%)		6	KL10_10_kdsA,98.246%;KL06_14,99.237%;KL06_14,81.323%;KL15_10_lysA,96.154%;KL01_13,81.25%;KL04_09,100.0%	Nontypable	[50]
ERR200040	Pass	KL10	Very high		1	0.9918	+3 bp	14 / 14 (100%)	KL10_01_modF,98.148%;KL10_02_cpxA,97.674%;KL10_03_cpxB,100.0%;KL10_04_cpxC,100.0%;KL10_05_cpxD,98.977%;KL10_06_cps10A,100.0%;KL10_07_cps10B,99.445%;KL10_08_cps10C,100.0%;KL10_09_cps10D,100.0%;KL10_10_kdsA,100.0%;KL10_11_kdsB,100.0%;KL10_12_kpsF,100.0%;KL10_13,97.297%;KL10_14_ydeN,99.448%		0		0 / 14 (0%)		8	KL10_10_kdsA,98.596%;KL06_14,98.855%;KL06_14,87.833%;KL06_14,81.323%;KL19_10_hypothetical,99.495%;KL15_10_lysA,97.253%;KL01_13,81.25%;KL04_09,100.0%	10	[50]
ERR200041	Pass	KL02	Very high		1	0.9999	0 bp	14 / 14 (100%)	KL02_01_modF,99.794%;KL02_02_cpxA,100.0%;KL02_03_cpxB,100.0%;KL02_04_cpxC,100.0%;KL02_05_cpxD,100.0%;KL02_06_cps2A,100.0%;KL02_07_cps2B,100.0%;KL02_08_cps2C,100.0%;KL02_09_cps2D,100.0%;KL02_10_cps2E,100.0%;KL02_11_cps2F,100.0%;KL02_12_cps2G,100.0%;KL02_13,100.0%;KL02_14_ydeN,100.0%		0		0 / 14 (0%)		5	KL10_10_kdsA,98.246%;KL06_14,81.323%;KL15_10_lysA,97.253%;KL01_13,81.25%;KL04_09,100.0%	2	[50]
ERR200042	Pass	KL02	Good	-	0.988	1	-256 bp	13 / 14 (92.9%)	KL02_01_modF,100.0%;KL02_02_cpxA,100.0%;KL02_03_cpxB,100.0%;KL02_04_cpxC,100.0%;KL02_05_cpxD,100.0%;KL02_07_cps2B,100.0%;KL02_08_cps2C,100.0%;KL02_09_cps2D,100.0%;KL02_10_cps2E,100.0%;KL02_11_cps2F,100.0%;KL02_12_cps2G,100.0%;KL02_13,100.0%;KL02_14_ydeN,100.0%	KL02_06_cps2A	0		0 / 14 (0%)		6	KL10_10_kdsA,97.895%;KL06_14,98.855%;KL06_14,81.323%;KL15_10_lysA,97.253%;KL01_13,81.25%;KL04_09,100.0%	2	[50]
ERR200044	Pass	KL02	Very high		1	0.9999	0 bp	14 / 14 (100%)	KL02_01_modF,100.0%;KL02_02_cpxA,100.0%;KL02_03_cpxB,100.0%;KL02_04_cpxC,100.0%;KL02_05_cpxD,100.0%;KL02_06_cps2A,100.0%;KL02_07_cps2B,100.0%;KL02_08_cps2C,100.0%;KL02_09_cps2D,99.922%;KL02_10_cps2E,100.0%;KL02_11_cps2F,100.0%;KL02_12_cps2G,100.0%;KL02_13,100.0%;KL02_14_ydeN,100.0%		0		0 / 14 (0%)		6	KL10_10_kdsA,98.246%;KL06_14,98.855%;KL06_14,81.323%;KL15_10_lysA,97.253%;KL01_13,81.25%;KL04_09,100.0%	2	[50]
ERR200045	Pass	KL02	Perfect		1	1	0 bp	14 / 14 (100%)	KL02_01_modF,100.0%;KL02_02_cpxA,100.0%;KL02_03_cpxB,100.0%;KL02_04_cpxC,100.0%;KL02_05_cpxD,100.0%;KL02_06_cps2A,100.0%;KL02_07_cps2B,100.0%;KL02_08_cps2C,100.0%;KL02_09_cps2D,100.0%;KL02_10_cps2E,100.0%;KL02_11_cps2F,100.0%;KL02_12_cps2G,100.0%;KL02_13,100.0%;KL02_14_ydeN,100.0%		0		0 / 14 (0%)		6	KL10_10_kdsA,98.246%;KL06_14,98.855%;KL06_14,81.323%;KL15_10_lysA,97.253%;KL01_13,81.25%;KL04_09,100.0%	2	[50]
ERR200046	Pass	KL02	Very high	*	0.9998	0.9688	+162 bp	14 / 14 (100%)	KL02_01_modF,98.144%;KL02_02_cpxA,99.539%;KL02_03_cpxB,100.0%;KL02_04_cpxC,97.668%;KL02_05_cpxD,99.242%;KL02_06_cps2A,88.8%;KL02_07_cps2B,97.203%;KL02_08_cps2C,90.476%;KL02_09_cps2D,99.845%;KL02_10_cps2E,99.764%;KL02_11_cps2F,100.0%;KL02_12_cps2G,100.0%;KL02_13,96.757%;KL02_14_ydeN,98.343%		0		0 / 14 (0%)		4	KL10_10_kdsA,98.246%;KL15_10_lysA,96.154%;KL01_13,81.25%;KL04_09,100.0%	K2:O7	[50]
ERR200049	Pass	KL18	Good	+	1	0.9975	0 bp	11 / 11 (100%)	KL18_01_modF,98.982%;KL18_02_cpxA,100.0%;KL18_03_cpxB,100.0%;KL18_04_cpxC,100.0%;KL18_05_cpxD,100.0%;KL18_06_cps18A,100.0%;KL18_07_cps18B,100.0%;KL18_08_cps18C,100.0%;KL18_09,100.0%;KL18_10_lysA,100.0%;KL18_11_ydeN,100.0%		1	KL01_13,96.386%	0 / 11 (0%)		4	KL10_10_kdsA,98.246%;KL15_10_lysA,97.253%;KL01_13,81.25%;KL04_09,100.0%	Nontypable	[50]
ERR200050	Pass	KL17	Good	+	1	1	0 bp	14 / 14 (100%)	KL17_01_modF,100.0%;KL17_02_cpxA,100.0%;KL17_03_cpxB,100.0%;KL17_04_cpxC,100.0%;KL17_05_cpxD,100.0%;KL17_06_cps17A,100.0%;KL17_07_cps17B,100.0%;KL17_08_cps17C,100.0%;KL17_09_cps17D,100.0%;KL17_10_cps17E,100.0%;KL17_11_cps17F,100.0%;KL17_12,100.0%;KL17_13_lysA,100.0%;KL17_14_ydeN,100.0%		1	KL01_13,98.795%	0 / 14 (0%)		6	KL10_10_kdsA,98.246%;KL06_14,99.237%;KL06_14,81.323%;KL15_10_lysA,96.154%;KL01_13,81.25%;KL04_09,100.0%	Nontypable	[50]
ERR200052	Pass	KL07	Very high		1	0.9999	0 bp	12 / 12 (100%)	KL07_01_modF,100.0%;KL07_02_cpxA,100.0%;KL07_03_cpxB,100.0%;KL07_04_cpxC,100.0%;KL07_05_cpxD,100.0%;KL07_06_cps7A,100.0%;KL07_07_cps7B,100.0%;KL07_08_cps7C,100.0%;KL07_09_cps7D,100.0%;KL07_10_cps7E,100.0%;KL07_11,99.459%;KL07_12_ydeN,100.0%		0		0 / 12 (0%)		6	KL10_10_kdsA,98.596%;KL06_14,98.855%;KL06_14,81.323%;KL15_10_lysA,97.253%;KL01_13,80.0%;KL04_09,100.0%	7	[50]
ERR200053	Pass	KL08	Good	+	1	1	0 bp	16 / 16 (100%)	KL08_01_modF,100.0%;KL08_02_cpxA,100.0%;KL08_03_cpxB,100.0%;KL08_04_cpxC,100.0%;KL08_05_cpxD,100.0%;KL08_06_cps8A,100.0%;KL08_07_cps8B,100.0%;KL08_08_cps8C,100.0%;KL08_09_cps8D,100.0%;KL08_10_cps8E,100.0%;KL08_11_cps8F,100.0%;KL08_12_cps8G,100.0%;KL08_13_cps8H,100.0%;KL08_14,100.0%;KL08_15_lysA_2,100.0%;KL08_16_ydeN,100.0%		1	KL01_13,98.795%	0 / 16 (0%)		6	KL10_10_kdsA,97.895%;KL06_14,80.843%;KL19_10_hypothetical,99.038%;KL15_10_lysA,97.253%;KL01_13,80.0%;KL04_09,100.0%	8	[9, 50]
ERR200054	Pass	KL08	Good	+	1	1	0 bp	16 / 16 (100%)	KL08_01_modF,100.0%;KL08_02_cpxA,100.0%;KL08_03_cpxB,100.0%;KL08_04_cpxC,100.0%;KL08_05_cpxD,100.0%;KL08_06_cps8A,100.0%;KL08_07_cps8B,100.0%;KL08_08_cps8C,100.0%;KL08_09_cps8D,100.0%;KL08_10_cps8E,100.0%;KL08_11_cps8F,100.0%;KL08_12_cps8G,100.0%;KL08_13_cps8H,100.0%;KL08_14,100.0%;KL08_15_lysA_2,100.0%;KL08_16_ydeN,100.0%		1	KL01_13,98.795%	0 / 16 (0%)		6	KL10_10_kdsA,97.895%;KL06_14,80.843%;KL19_10_hypothetical,99.038%;KL15_10_lysA,97.253%;KL01_13,80.0%;KL04_09,100.0%	8	[9, 50]
ERR200055	Pass	KL08	Good	+	1	1	0 bp	16 / 16 (100%)	KL08_01_modF,100.0%;KL08_02_cpxA,100.0%;KL08_03_cpxB,100.0%;KL08_04_cpxC,100.0%;KL08_05_cpxD,100.0%;KL08_06_cps8A,100.0%;KL08_07_cps8B,100.0%;KL08_08_cps8C,100.0%;KL08_09_cps8D,100.0%;KL08_10_cps8E,100.0%;KL08_11_cps8F,100.0%;KL08_12_cps8G,100.0%;KL08_13_cps8H,100.0%;KL08_14,100.0%;KL08_15_lysA_2,100.0%;KL08_16_ydeN,100.0%		1	KL01_13,98.795%	0 / 16 (0%)		6	KL10_10_kdsA,97.895%;KL06_14,80.843%;KL19_10_hypothetical,99.038%;KL15_10_lysA,97.253%;KL01_13,80.0%;KL04_09,100.0%	8	[9, 50]
ERR200056	Pass	KL02	Very high		1	0.9999	0 bp	14 / 14 (100%)	KL02_01_modF,100.0%;KL02_02_cpxA,100.0%;KL02_03_cpxB,100.0%;KL02_04_cpxC,100.0%;KL02_05_cpxD,100.0%;KL02_06_cps2A,100.0%;KL02_07_cps2B,100.0%;KL02_08_cps2C,100.0%;KL02_09_cps2D,99.922%;KL02_10_cps2E,100.0%;KL02_11_cps2F,100.0%;KL02_12_cps2G,100.0%;KL02_13,100.0%;KL02_14_ydeN,100.0%		0		0 / 14 (0%)		5	KL10_10_kdsA,98.246%;KL06_14,81.323%;KL15_10_lysA,97.253%;KL01_13,81.25%;KL04_09,100.0%	2	[50]
ERR200058	Pass	KL07	Very high		1	0.9999	0 bp	12 / 12 (100%)	KL07_01_modF,100.0%;KL07_02_cpxA,100.0%;KL07_03_cpxB,100.0%;KL07_04_cpxC,100.0%;KL07_05_cpxD,99.747%;KL07_06_cps7A,100.0%;KL07_07_cps7B,100.0%;KL07_08_cps7C,100.0%;KL07_09_cps7D,100.0%;KL07_10_cps7E,100.0%;KL07_11,99.459%;KL07_12_ydeN,100.0%		0		0 / 12 (0%)		6	KL10_10_kdsA,98.596%;KL06_14,98.855%;KL06_14,81.323%;KL15_10_lysA,97.253%;KL01_13,80.0%;KL04_09,100.0%	7	[9, 50]
ERR200059	Pass	KL07	Very high		1	0.9999	0 bp	12 / 12 (100%)	KL07_01_modF,100.0%;KL07_02_cpxA,100.0%;KL07_03_cpxB,100.0%;KL07_04_cpxC,100.0%;KL07_05_cpxD,99.747%;KL07_06_cps7A,100.0%;KL07_07_cps7B,100.0%;KL07_08_cps7C,100.0%;KL07_09_cps7D,100.0%;KL07_10_cps7E,100.0%;KL07_11,99.459%;KL07_12_ydeN,100.0%		0		0 / 12 (0%)		6	KL10_10_kdsA,98.596%;KL06_14,98.855%;KL06_14,81.323%;KL15_10_lysA,97.253%;KL01_13,80.0%;KL04_09,100.0%	7	[9, 50]
ERR200060	Pass	KL08	Good	+	1	0.9988	-17 bp	16 / 16 (100%)	KL08_01_modF,100.0%;KL08_02_cpxA,100.0%;KL08_03_cpxB,99.624%;KL08_04_cpxC,100.0%;KL08_05_cpxD,100.0%;KL08_06_cps8A,100.0%;KL08_07_cps8B,100.0%;KL08_08_cps8C,99.475%;KL08_09_cps8D,100.0%;KL08_10_cps8E,100.0%;KL08_11_cps8F,100.0%;KL08_12_cps8G,100.0%;KL08_13_cps8H,100.0%;KL08_14,100.0%;KL08_15_lysA_2,100.0%;KL08_16_ydeN,100.0%		1	KL01_13,98.795%	0 / 16 (0%)		6	KL10_10_kdsA,97.895%;KL06_14,80.843%;KL19_10_hypothetical,99.038%;KL15_10_lysA,97.253%;KL01_13,80.0%;KL04_09,100.0%	8	[50]
ERR200061	Pass	KL08	Good	+	1	1	0 bp	16 / 16 (100%)	KL08_01_modF,100.0%;KL08_02_cpxA,100.0%;KL08_03_cpxB,100.0%;KL08_04_cpxC,100.0%;KL08_05_cpxD,100.0%;KL08_06_cps8A,100.0%;KL08_07_cps8B,100.0%;KL08_08_cps8C,100.0%;KL08_09_cps8D,100.0%;KL08_10_cps8E,100.0%;KL08_11_cps8F,100.0%;KL08_12_cps8G,100.0%;KL08_13_cps8H,100.0%;KL08_14,100.0%;KL08_15_lysA_2,99.242%;KL08_16_ydeN,100.0%		1	KL01_13,98.795%	0 / 16 (0%)		6	KL10_10_kdsA,97.895%;KL06_14,80.843%;KL19_10_hypothetical,99.038%;KL15_10_lysA,97.253%;KL01_13,80.0%;KL04_09,100.0%	8	[50]
ERR200062	Pass	KL08	Good	+	1	1	0 bp	16 / 16 (100%)	KL08_01_modF,100.0%;KL08_02_cpxA,100.0%;KL08_03_cpxB,100.0%;KL08_04_cpxC,100.0%;KL08_05_cpxD,100.0%;KL08_06_cps8A,100.0%;KL08_07_cps8B,100.0%;KL08_08_cps8C,100.0%;KL08_09_cps8D,100.0%;KL08_10_cps8E,100.0%;KL08_11_cps8F,100.0%;KL08_12_cps8G,100.0%;KL08_13_cps8H,100.0%;KL08_14,100.0%;KL08_15_lysA_2,99.242%;KL08_16_ydeN,100.0%		1	KL01_13,98.795%	0 / 16 (0%)		6	KL10_10_kdsA,97.895%;KL06_14,80.843%;KL19_10_hypothetical,99.038%;KL15_10_lysA,97.253%;KL01_13,80.0%;KL04_09,100.0%	8	[50]
ERR200063	Pass	KL08	Good	+	1	1	0 bp	16 / 16 (100%)	KL08_01_modF,100.0%;KL08_02_cpxA,100.0%;KL08_03_cpxB,100.0%;KL08_04_cpxC,100.0%;KL08_05_cpxD,100.0%;KL08_06_cps8A,100.0%;KL08_07_cps8B,100.0%;KL08_08_cps8C,100.0%;KL08_09_cps8D,100.0%;KL08_10_cps8E,100.0%;KL08_11_cps8F,100.0%;KL08_12_cps8G,100.0%;KL08_13_cps8H,100.0%;KL08_14,100.0%;KL08_15_lysA_2,99.242%;KL08_16_ydeN,100.0%		1	KL01_13,98.795%	0 / 16 (0%)		6	KL10_10_kdsA,97.895%;KL06_14,80.843%;KL19_10_hypothetical,99.038%;KL15_10_lysA,97.253%;KL01_13,80.0%;KL04_09,100.0%	8	[50]
ERR200064	Pass	KL08	Good	+	1	1	0 bp	16 / 16 (100%)	KL08_01_modF,100.0%;KL08_02_cpxA,100.0%;KL08_03_cpxB,100.0%;KL08_04_cpxC,100.0%;KL08_05_cpxD,100.0%;KL08_06_cps8A,100.0%;KL08_07_cps8B,100.0%;KL08_08_cps8C,100.0%;KL08_09_cps8D,100.0%;KL08_10_cps8E,100.0%;KL08_11_cps8F,100.0%;KL08_12_cps8G,100.0%;KL08_13_cps8H,100.0%;KL08_14,100.0%;KL08_15_lysA_2,99.242%;KL08_16_ydeN,100.0%		1	KL01_13,98.795%	0 / 16 (0%)		6	KL10_10_kdsA,97.895%;KL06_14,80.843%;KL19_10_hypothetical,99.038%;KL15_10_lysA,97.253%;KL01_13,80.0%;KL04_09,100.0%	8	[50]
ERR200065	Pass	KL08	Good	+	1	1	0 bp	16 / 16 (100%)	KL08_01_modF,100.0%;KL08_02_cpxA,100.0%;KL08_03_cpxB,100.0%;KL08_04_cpxC,100.0%;KL08_05_cpxD,100.0%;KL08_06_cps8A,100.0%;KL08_07_cps8B,100.0%;KL08_08_cps8C,100.0%;KL08_09_cps8D,100.0%;KL08_10_cps8E,100.0%;KL08_11_cps8F,100.0%;KL08_12_cps8G,100.0%;KL08_13_cps8H,100.0%;KL08_14,100.0%;KL08_15_lysA_2,99.242%;KL08_16_ydeN,100.0%		1	KL01_13,98.795%	0 / 16 (0%)		6	KL10_10_kdsA,97.895%;KL06_14,80.843%;KL19_10_hypothetical,99.038%;KL15_10_lysA,97.253%;KL01_13,80.0%;KL04_09,100.0%	8	[50]
ERR200067	Pass	KL09	Perfect		1	1	0 bp	14 / 14 (100%)	KL09_01_modF,100.0%;KL09_02_cpxA,100.0%;KL09_03_cpxB,100.0%;KL09_04_cpxC,100.0%;KL09_05_cpxD,100.0%;KL09_06_cps9A,100.0%;KL09_07_cps9B,100.0%;KL09_08_cps9C,100.0%;KL09_09_cps9D,100.0%;KL09_10_cps9E,100.0%;KL09_11,100.0%;KL09_12_cps9F,100.0%;KL09_13,100.0%;KL09_14_ydeN,100.0%		0		0 / 14 (0%)		4	KL10_10_kdsA,98.596%;KL15_10_lysA,97.253%;KL01_13,80.0%;KL04_09,100.0%	9	[50]
ERR200068	Pass	KL08	Good	+	1	1	0 bp	16 / 16 (100%)	KL08_01_modF,100.0%;KL08_02_cpxA,100.0%;KL08_03_cpxB,100.0%;KL08_04_cpxC,100.0%;KL08_05_cpxD,100.0%;KL08_06_cps8A,100.0%;KL08_07_cps8B,100.0%;KL08_08_cps8C,100.0%;KL08_09_cps8D,100.0%;KL08_10_cps8E,100.0%;KL08_11_cps8F,100.0%;KL08_12_cps8G,100.0%;KL08_13_cps8H,100.0%;KL08_14,100.0%;KL08_15_lysA_2,100.0%;KL08_16_ydeN,100.0%		1	KL01_13,98.795%	0 / 16 (0%)		5	KL10_10_kdsA,97.895%;KL19_10_hypothetical,99.038%;KL15_10_lysA,97.253%;KL01_13,80.0%;KL04_09,100.0%	Not available
ERR200071	Pass	KL02	Perfect		1	1	0 bp	14 / 14 (100%)	KL02_01_modF,100.0%;KL02_02_cpxA,100.0%;KL02_03_cpxB,100.0%;KL02_04_cpxC,100.0%;KL02_05_cpxD,100.0%;KL02_06_cps2A,100.0%;KL02_07_cps2B,100.0%;KL02_08_cps2C,100.0%;KL02_09_cps2D,100.0%;KL02_10_cps2E,100.0%;KL02_11_cps2F,100.0%;KL02_12_cps2G,100.0%;KL02_13,100.0%;KL02_14_ydeN,100.0%		0		0 / 14 (0%)		6	KL10_10_kdsA,98.246%;KL06_14,99.237%;KL06_14,81.323%;KL15_10_lysA,97.253%;KL01_13,81.25%;KL04_09,100.0%	2	[50]
ERR200072	Pass	KL12	Low	?-+	0.9903	0.972	n/a	9 / 10 (90%)	KL12_01_modF,97.751%;KL12_02_cpxA,99.078%;KL12_03_cpxB,97.744%;KL12_04_cpxC,98.847%;KL12_05_cpxD,97.135%;KL12_06_cps12A,100.0%;KL12_07_cps12B',99.866%;KL12_08,97.436%;KL12_10_ydeN,99.448%	KL12_09	2	KL01_13,98.795%;KL19_11_hypothetical,97.368%	0 / 10 (0%)		3	KL10_10_kdsA,98.246%;KL19_10_hypothetical,97.63%;KL01_13,81.25%	12	[50]
ERR200073	Pass	KL08	Good	+	1	1	0 bp	16 / 16 (100%)	KL08_01_modF,100.0%;KL08_02_cpxA,100.0%;KL08_03_cpxB,100.0%;KL08_04_cpxC,100.0%;KL08_05_cpxD,100.0%;KL08_06_cps8A,100.0%;KL08_07_cps8B,100.0%;KL08_08_cps8C,100.0%;KL08_09_cps8D,100.0%;KL08_10_cps8E,100.0%;KL08_11_cps8F,100.0%;KL08_12_cps8G,100.0%;KL08_13_cps8H,100.0%;KL08_14,100.0%;KL08_15_lysA_2,100.0%;KL08_16_ydeN,100.0%		1	KL01_13,98.795%	0 / 16 (0%)		6	KL10_10_kdsA,97.895%;KL06_14,80.843%;KL19_10_hypothetical,99.038%;KL15_10_lysA,97.253%;KL01_13,80.0%;KL04_09,100.0%	8	[50]
ERR200074	Pass	KL08	Good	+	1	1	0 bp	16 / 16 (100%)	KL08_01_modF,100.0%;KL08_02_cpxA,100.0%;KL08_03_cpxB,100.0%;KL08_04_cpxC,100.0%;KL08_05_cpxD,100.0%;KL08_06_cps8A,100.0%;KL08_07_cps8B,100.0%;KL08_08_cps8C,100.0%;KL08_09_cps8D,100.0%;KL08_10_cps8E,100.0%;KL08_11_cps8F,100.0%;KL08_12_cps8G,100.0%;KL08_13_cps8H,100.0%;KL08_14,100.0%;KL08_15_lysA_2,100.0%;KL08_16_ydeN,100.0%		1	KL01_13,98.795%	0 / 16 (0%)		6	KL10_10_kdsA,97.895%;KL06_14,80.843%;KL19_10_hypothetical,99.038%;KL15_10_lysA,97.253%;KL01_13,80.0%;KL04_09,100.0%	8	[50]
ERR200075	Pass	KL01	Perfect		1	1	0 bp	14 / 14 (100%)	KL01_01_modF,100.0%;KL01_02_cpxA,100.0%;KL01_03_cpxB,100.0%;KL01_04_cpxC,100.0%;KL01_05_cpxD,100.0%;KL01_06_cps1A,100.0%;KL01_07_cps1B,100.0%;KL01_08_cps1C,100.0%;KL01_09_cps1D,100.0%;KL01_10,100.0%;KL01_11,100.0%;KL01_12,100.0%;KL01_13,100.0%;KL01_14_ydeN,100.0%		0		0 / 14 (0%)		5	KL10_10_kdsA,98.596%;KL06_14,98.855%;KL15_10_lysA,97.253%;KL01_13,80.0%;KL04_09,100.0%	1	[50]
ERR200076	Pass	KL08	Good	+	1	1	0 bp	16 / 16 (100%)	KL08_01_modF,100.0%;KL08_02_cpxA,100.0%;KL08_03_cpxB,100.0%;KL08_04_cpxC,100.0%;KL08_05_cpxD,100.0%;KL08_06_cps8A,100.0%;KL08_07_cps8B,100.0%;KL08_08_cps8C,100.0%;KL08_09_cps8D,100.0%;KL08_10_cps8E,100.0%;KL08_11_cps8F,100.0%;KL08_12_cps8G,100.0%;KL08_13_cps8H,100.0%;KL08_14,100.0%;KL08_15_lysA_2,100.0%;KL08_16_ydeN,100.0%		1	KL01_13,98.795%	0 / 16 (0%)		6	KL10_10_kdsA,97.895%;KL06_14,80.843%;KL19_10_hypothetical,99.038%;KL15_10_lysA,97.253%;KL01_13,80.0%;KL04_09,100.0%	8	[50]
ERR200077	Pass	KL01	High	-	1	0.9995	+2 bp	13 / 14 (92.9%)	KL01_01_modF,100.0%;KL01_02_cpxA,100.0%;KL01_03_cpxB,100.0%;KL01_04_cpxC,100.0%;KL01_05_cpxD,100.0%;KL01_06_cps1A,100.0%;KL01_07_cps1B,100.0%;KL01_09_cps1D,100.0%;KL01_10,100.0%;KL01_11,100.0%;KL01_12,100.0%;KL01_13,100.0%;KL01_14_ydeN,99.448%	KL01_08_cps1C	0		0 / 14 (0%)		4	KL10_10_kdsA,98.596%;KL15_10_lysA,97.253%;KL01_13,80.0%;KL04_09,100.0%	1	[50]
ERR200078	Pass	KL05	High	-	1	0.9996	-2 bp	12 / 13 (92.3%)	KL05_01_modF,100.0%;KL05_02_cpxA,100.0%;KL05_03_cpxB,100.0%;KL05_04_cpxC,100.0%;KL05_05_cpxD,100.0%;KL05_06_cps5A,100.0%;KL05_07_cps5B,100.0%;KL05_09_kdsA,100.0%;KL05_10_kdsB,100.0%;KL05_11_kpsF,99.679%;KL05_12,100.0%;KL05_13_ydeN,100.0%	KL05_08_cps5C	0		0 / 13 (0%)		6	KL10_10_kdsA,98.596%;KL06_14,98.479%;KL19_10_hypothetical,99.052%;KL12_09,96.703%;KL01_13,81.25%;KL04_09,100.0%	5	[50]
ERR200079	Pass	KL11	Very high		1	0.9998	-1 bp	13 / 13 (100%)	KL11_01_modF,100.0%;KL11_02_cpxA,100.0%;KL11_03_cpxB,100.0%;KL11_04_cpxC,100.0%;KL11_05_cpxD,99.747%;KL11_06_cps11A,100.0%;KL11_07_cps11B,100.0%;KL11_08_cps11C,100.0%;KL11_09_cps11D,100.0%;KL11_10_cps11E,100.0%;KL11_11_cps11F,99.758%;KL11_12,100.0%;KL11_13_ydeN,100.0%		0		0 / 13 (0%)		4	KL10_10_kdsA,98.596%;KL15_10_lysA,97.253%;KL01_13,80.0%;KL04_09,100.0%	11	[50]
ERR200080	Pass	KL08	Good	+	1	1	0 bp	16 / 16 (100%)	KL08_01_modF,100.0%;KL08_02_cpxA,100.0%;KL08_03_cpxB,100.0%;KL08_04_cpxC,100.0%;KL08_05_cpxD,100.0%;KL08_06_cps8A,100.0%;KL08_07_cps8B,100.0%;KL08_08_cps8C,100.0%;KL08_09_cps8D,100.0%;KL08_10_cps8E,100.0%;KL08_11_cps8F,100.0%;KL08_12_cps8G,100.0%;KL08_13_cps8H,100.0%;KL08_14,100.0%;KL08_15_lysA_2,100.0%;KL08_16_ydeN,100.0%		1	KL01_13,98.795%	0 / 16 (0%)		6	KL10_10_kdsA,97.895%;KL06_14,80.843%;KL19_10_hypothetical,99.038%;KL15_10_lysA,97.253%;KL01_13,80.0%;KL04_09,100.0%	8	[50]
ERR200081	Pass	KL01	Very high		1	0.9999	0 bp	14 / 14 (100%)	KL01_01_modF,100.0%;KL01_02_cpxA,100.0%;KL01_03_cpxB,100.0%;KL01_04_cpxC,100.0%;KL01_05_cpxD,100.0%;KL01_06_cps1A,100.0%;KL01_07_cps1B,100.0%;KL01_08_cps1C,99.754%;KL01_09_cps1D,100.0%;KL01_10,100.0%;KL01_11,100.0%;KL01_12,100.0%;KL01_13,100.0%;KL01_14_ydeN,99.448%		0		0 / 14 (0%)		5	KL10_10_kdsA,98.596%;KL06_14,98.855%;KL15_10_lysA,97.253%;KL01_13,80.0%;KL04_09,100.0%	1	[50]
ERR200083	Pass	KL05	Very high		1	0.9996	-1 bp	13 / 13 (100%)	KL05_01_modF,100.0%;KL05_02_cpxA,100.0%;KL05_03_cpxB,100.0%;KL05_04_cpxC,100.0%;KL05_05_cpxD,100.0%;KL05_06_cps5A,100.0%;KL05_07_cps5B,100.0%;KL05_08_cps5C,99.739%;KL05_09_kdsA,100.0%;KL05_10_kdsB,100.0%;KL05_11_kpsF,99.679%;KL05_12,100.0%;KL05_13_ydeN,100.0%		0		0 / 13 (0%)		6	KL10_10_kdsA,98.596%;KL06_14,98.479%;KL19_10_hypothetical,99.052%;KL12_09,96.703%;KL01_13,81.25%;KL04_09,100.0%	5	[50]
ERR200088	Pass	KL08	Good	+	1	1	0 bp	16 / 16 (100%)	KL08_01_modF,100.0%;KL08_02_cpxA,100.0%;KL08_03_cpxB,100.0%;KL08_04_cpxC,100.0%;KL08_05_cpxD,100.0%;KL08_06_cps8A,100.0%;KL08_07_cps8B,100.0%;KL08_08_cps8C,100.0%;KL08_09_cps8D,100.0%;KL08_10_cps8E,100.0%;KL08_11_cps8F,100.0%;KL08_12_cps8G,100.0%;KL08_13_cps8H,99.671%;KL08_14,100.0%;KL08_15_lysA_2,100.0%;KL08_16_ydeN,100.0%		1	KL01_13,98.795%	0 / 16 (0%)		6	KL10_10_kdsA,97.895%;KL06_14,80.843%;KL19_10_hypothetical,99.038%;KL15_10_lysA,97.253%;KL01_13,80.0%;KL04_09,100.0%	8	[50]
ERR200089	Pass	KL08	Good	+	1	1	0 bp	16 / 16 (100%)	KL08_01_modF,100.0%;KL08_02_cpxA,100.0%;KL08_03_cpxB,100.0%;KL08_04_cpxC,100.0%;KL08_05_cpxD,100.0%;KL08_06_cps8A,100.0%;KL08_07_cps8B,100.0%;KL08_08_cps8C,100.0%;KL08_09_cps8D,100.0%;KL08_10_cps8E,100.0%;KL08_11_cps8F,100.0%;KL08_12_cps8G,100.0%;KL08_13_cps8H,100.0%;KL08_14,100.0%;KL08_15_lysA_2,100.0%;KL08_16_ydeN,100.0%		1	KL01_13,98.795%	0 / 16 (0%)		6	KL10_10_kdsA,97.895%;KL06_14,80.843%;KL19_10_hypothetical,99.038%;KL15_10_lysA,97.253%;KL01_13,80.0%;KL04_09,100.0%	8	[50]
ERR124677	Fail
ERR124683	Fail
ERR124689	Fail
ERR124690	Fail
ERR124691	Fail
ERR124692	Fail
ERR124693	Fail
ERR124694	Fail
ERR124696	Fail
ERR124698	Fail
ERR124700	Fail
ERR124703	Fail
ERR124704	Fail
ERR124705	Fail
ERR124706	Fail
ERR124707	Fail
ERR124709	Fail
ERR124710	Fail
ERR124711	Fail
ERR124712	Fail
ERR124714	Fail
ERR124715	Fail
ERR124716	Fail
ERR124717	Fail
ERR124719	Fail
ERR124721	Fail
ERR124723	Fail
ERR124724	Fail
ERR124725	Fail
ERR124726	Fail
ERR124728	Fail
ERR124730	Fail
ERR124732	Fail
ERR124733	Fail
ERR124735	Fail
ERR124736	Fail
ERR124737	Fail
ERR124738	Fail
ERR124739	Fail
ERR124741	Fail
ERR124743	Fail
ERR124745	Fail
ERR124747	Fail
ERR124748	Fail
ERR124749	Fail
ERR124750	Fail
ERR124751	Fail
ERR124752	Fail
ERR124753	Fail
ERR124754	Fail
ERR124755	Fail
ERR124757	Fail
ERR124758	Fail
ERR124759	Fail
ERR124760	Fail
ERR124761	Fail
ERR124762	Fail
ERR124763	Fail
ERR124764	Fail
ERR124765	Fail
ERR124766	Fail
ERR124767	Fail
ERR124768	Fail
ERR124769	Fail
ERR124770	Fail
ERR124771	Fail
ERR124772	Fail
ERR200005	Fail
ERR200013	Fail
ERR200018	Fail
ERR200020	Fail
ERR200027	Fail
ERR200032	Fail
ERR200039	Fail
ERR200043	Fail
ERR200047	Fail
ERR200048	Fail
ERR200051	Fail
ERR200057	Fail
ERR200066	Fail
ERR200069	Fail
ERR200070	Fail
ERR200082	Fail
ERR200084	Fail
?: the K locus was not in a single piece.
-: one or more genes expected in the K locus were not identified. The genes with a coverage of less than 90% and an identity of less than 80% to the expected genes were ignored.
*: one or more expected genes in the K locus were identified with an identity less than 95%.
+: one or more genes had a minimal coverage of 90% and a minimal identity of 80% to those genes in other K locus.

## Sheet: S2
Supplementary table S2. Analysis results of the apxIV-positive "A. porcitonsillarum" strain MIDG3255
SRA run accession no.	Kaptive analysis result
	Best match locus	Match confidence	Problems	Coverage	Identity	Length discrepancy	Expected genes in locus	Expected genes in locus, details	Missing expected genes	Other genes in locus	Other genes in locus, details	Expected genes outside locus	Expected genes outside locus, details	Other genes outside locus	Other genes outside locus, details
ERR200087	KL03	Very high		1	0.9999	0 bp	14 / 14 (100%)	KL03_01_modF,100.0%;KL03_02_cpxA,100.0%;KL03_03_cpxB,100.0%;KL03_04_cpxC,100.0%;KL03_05_cpxD,100.0%;KL03_06_cps3A,100.0%;KL03_07_cps3B,100.0%;KL03_08_cps3C,100.0%;KL03_09_cps3D,100.0%;KL03_10_cps3D',100.0%;KL03_11_cps3E,100.0%;KL03_12_cps3F,99.801%;KL03_13,100.0%;KL03_14_ydeN,100.0%		0		0 / 14 (0%)		5	KL10_10_kdsA,98.246%;KL06_14,98.76%;KL15_10_lysA,97.253%;KL01_13,81.25%;KL04_09,100.0%
